# Supplementary material for: Genomic Sequencing and Comparison of Sacbrood Viruses from Apis cerana and Apis mellifera in Taiwan
Source: Pathogens. 2020 Dec 28;10(1):14. doi: 10.3390/pathogens10010014 (PMC7824188; doi:10.3390/pathogens10010014)
Supplement: Supplementary file 1 [file pathogens-10-00014-s001.zip]

Archive with 1 entries (1 files):
- pathogens-1042007-supplementary.xlsx
