# Supplementary material for: Genomic Sequencing and Comparison of Sacbrood Viruses from Apis cerana and Apis mellifera in Taiwan
Source: Pathogens. 2020 Dec 28;10(1):14. doi: 10.3390/pathogens10010014 (PMC7824188; doi:10.3390/pathogens10010014)
Supplement: Supplementary file 1 [file pathogens-10-00014-s001.zip › pathogens-1042007-supplementary.xlsx]

## Sheet: Supplementary Table S1.
Supplementary Table S1. Information of sampling sites
City/County	Apiary type	No. of sample	Location (GPS)
Keelung City	A. cerana	1	25°05'15.5"N, 121°40'15.0"E
Taipei City	A. cerana	2	24°58’13.5”N, 121°35’31.5”E
Yilan City	A. mellifera	1	24°44’46.2”N, 121°44’45.5”E
Hsingchu County	A. cerana	2	24°47'04.4"N, 121°10'43.8"E
Taichung City	A. mellifera	2	24°07'12.2"N, 120°40'35.7"E
Changhua County	A. mellifera	1	23°50'03.1"N, 120°29'29.4"E

## Sheet: Supplementary Table S2.
Supplementary Table S2. Primers used in this study.
Primer Name	Usage	Primer Sequence (5’ to 3')	Size (bp)	Reference
SBV_F1	RT-PCR	TACGAATCGTGATTCGATTC	677	[24]
SBV_R1		TGCTGTGTAGCGTCCCCCTG
SBV_F2		AGCAGCTAAGAGTATATTGG	780
SBV_R2		TCCATTTGGGTCAGTGGAAC
SBV_F3		AATGATACGTTTATACGACC	754
SBV_R3		CCGGTAAATAGGCGCTAGCC
SBV_F4		TCAGTACATTTTACTGTGCC	655
SBV_R4		GCATCATTCTAGAAGGCGGC
SBV_F5		TTTTGCGTAGACCAGTGTTG	721
SBV_R5		TTCAAACTAAAACCCTCGGG
SBV_F6		GGGTTCAGATGGATGATAG	694
SBV_R6		CCTCCAGACAACGGTGATAT
SBV_F7		CCACGCCCAGTCGTGCAAGC	699
SBV_R7		TTGATCCCTATATCCAGACC
SBV_F8		GGAGTTAATTTAAAACGACC	690
SBV_R8		ACTAGGAAGAAACCCAGTCG
SBV_F9		GGATCTTTGCGTTTGGAAGA	699
SBV_R9		CGCTGTCCTCTCACTCATCG
SBV_F10		AGTTGATAAGAGGGTTAATG	723
SBV_R10		AGAACTTTGATAGTGGCAGC
SBV_F11		CAACCTCACTGGATGAGAGC	719
SBV_R11		TCCTTAAGCACTGGATTACG
SBV_F12		GAATGTTTAAGGATATAAGG	724
SBV_R12		ACCAAGGGTTTCATTTTCGA
SBV_F13		GTGTAAGAAACATGGAAGGC	695
SBV_R13		CATGCTCCATAGTCCACCGC
SBV_F14		GATTATTCAAATTTCGGTCC	713
SBV_R14		ATTTTCCGCTTAATTAATGC
SBV_F15		AGTAACAGATAAATATAAGG	504
SBV_R15		AAAATGCCATATATTGATATTAATCC
β-actin-F		TCCTCAAGCTTGGAAAAGAG	357	[1]
β-actin-R		GGTGGACAAAGAAGCAAGAA
VP1-F		TCGTTTCTAATGCGTTTCACACTG	355	[48]
VP1-R		CCTCGCATATACACCAAAACCTCT
QT	5’RACE	CCAGTGAGCAGAGTGACGAGGACTCGAGCTCAAGCTTTTTTTTTTTTTTTTT	49-123	[50]
QO	5’RACE	CCAGTGAGCAGAGTGACG
QI	5’RACE	GAGGACTCGAGCTCAAGC
GSP-RT*	5’RACE	CATTCCAGATTCTTCGTCCACTC		this study
GSP-R1*	5’RACE	GCCTCCAACTTGGTTTTATA
GSP-R2*	5’RACE	ACGCAACGTCAAGCAAAC
Anchor-dTv	3’RACE	GACCACGCGTATCGATGTCGACTTTTTTTTTTTTTTTT	169-200	[50]
Anchor	3’RACE	GACCACGCGTATCGATGTCGAC
GSP-F*	3’RACE	CGTCCCCACGAGGTGTATC		this study
M13F	Colony PCR	TGTAAAACGACGGCCAGT	product+170	Universal Primers
M13R	Colony PCR	ACAGGAAACAGCTATGAC
* The indicated primers were design in this study.
